# Supplementary material for: Deep Eutectic Solvents for Improving the Solubilization and Delivery of Dapsone
Source: Pharmaceutics. 2022 Jan 30;14(2):333. doi: 10.3390/pharmaceutics14020333 (PMC8875782; doi:10.3390/pharmaceutics14020333)
Supplement: Supplementary file 1 [file pharmaceutics-14-00333-s001.zip]

Archive with 1 entries (1 files):
- pharmaceutics-1551325-supplementary.pdf
